# Supplementary material for: Thinned Nectarines, an Agro-Food Waste with Antidiabetic Potential: HPLC-HESI-MS/MS Phenolic Characterization and In Vitro Evaluation of Their Beneficial Activities
Source: Foods. 2022 Mar 30;11(7):1010. doi: 10.3390/foods11071010 (PMC8997825; doi:10.3390/foods11071010)
Supplement: Supplementary file 1 [file foods-11-01010-s001.zip]

Archive with 1 entries (1 files):
- foods-1646081-Supplementary.pdf
